# Supplementary material for: An insight into the genome-wide analysis of bacterial defense mechanisms in a uropathogenic Morganella morganii isolate from Bangladesh
Source: PLoS One. 2025 Jan 23;20(1):e0313141. doi: 10.1371/journal.pone.0313141 (PMC11756799; doi:10.1371/journal.pone.0313141)
Supplement: S1 File — (XLSX) [file pone.0313141.s001.xlsx]

## Sheet: Sheet1
Island start	Island end	Length	Method	Gene name	Gene ID	Locus	Gene start	Gene end	Strand	Product	External Annotations
290222	300110	9888	Predicted by at least one method				298360	299400	-1	N-acetylneuraminate synthase (EC 2.5.1.56)
1046322	1051448	5126	Predicted by at least one method				1050795	1051448	-1	Two-component transcriptional response regulator, LuxR family
1476482	1489497	13015	Predicted by at least one method				1476482	1477294	-1	Putative outer membrane protein
1476482	1489497	13015	Predicted by at least one method				1478299	1478802	-1	GCN5-related N-acetyltransferase
1476482	1489497	13015	Predicted by at least one method				1479161	1479697	1	contains type I hydrophobic transmembrane region and ATP/GTP binding motif
1476482	1489497	13015	Predicted by at least one method				1479727	1480026	-1	UPF0125 protein RatB
1476482	1489497	13015	Predicted by at least one method				1480019	1480453	-1	Ribosome association toxin RatA
1476482	1489497	13015	Predicted by at least one method				1480754	1481236	1	tmRNA-binding protein SmpB
1476482	1489497	13015	Predicted by at least one method				1485831	1486112	1	Transposase InsO for insertion sequence element IS911
1476482	1489497	13015	Predicted by at least one method				1488910	1489497	1	Colicin E2 tolerance protein CbrC-like protein
1481998	1488857	6859	Predicted by at least one method				1485831	1486112	1	Transposase InsO for insertion sequence element IS911
1680402	1708673	28271	Predicted by at least one method				1680402	1680845	-1	Flagellar protein FliJ
1680402	1708673	28271	Predicted by at least one method				1680857	1682221	-1	Flagellum-specific ATP synthase FliI
1680402	1708673	28271	Predicted by at least one method				1682218	1682955	-1	Flagellar assembly protein FliH
1680402	1708673	28271	Predicted by at least one method				1682942	1683934	-1	Flagellar motor switch protein FliG
1680402	1708673	28271	Predicted by at least one method				1683931	1685637	-1	Flagellar M-ring protein FliF
1680402	1708673	28271	Predicted by at least one method				1685906	1686217	1	Flagellar hook-basal body complex protein FliE
1680402	1708673	28271	Predicted by at least one method				1687511	1687843	1	Periplasmic lysozyme inhibitor of c-type lysozyme
1680402	1708673	28271	Predicted by at least one method				1687909	1688412	-1	putative lipoprotein
1680402	1708673	28271	Predicted by at least one method				1689040	1689420	1	Fluoride ion transporter CrcB
1680402	1708673	28271	Predicted by at least one method				1689431	1689829	1	Fluoride ion transporter CrcB
1680402	1708673	28271	Predicted by at least one method				1689920	1690309	-1	Flagellar biosynthesis protein fliT
1680402	1708673	28271	Predicted by at least one method				1690299	1690697	-1	Flagellar biosynthesis protein FliS
1680402	1708673	28271	Predicted by at least one method				1690703	1692157	-1	Flagellar cap protein FliD
1680402	1708673	28271	Predicted by at least one method				1692488	1693636	1	Flagellin FliC
1680402	1708673	28271	Predicted by at least one method				1693867	1694997	1	Flagellin FliC
1680402	1708673	28271	Predicted by at least one method				1695321	1696043	1	RNA polymerase sigma factor for flagellar operon
1680402	1708673	28271	Predicted by at least one method				1696101	1696613	1	Regulator of sigma S factor FliZ
1680402	1708673	28271	Predicted by at least one method				1696700	1700674	-1	Transcriptional repressor of PutA and PutP / Proline dehydrogenase (EC 1.5.5.2) / Delta-1-pyrroline-5- carboxylate dehydrogenase (EC 1.2.1.88)
1680402	1708673	28271	Predicted by at least one method				1701196	1702689	1	Proline/sodium symporter PutP (TC 2.A.21.2.1) @ Propionate/sodium symporter
1680402	1708673	28271	Predicted by at least one method				1702738	1704135	-1	D-serine/D-alanine/glycine transporter
1680402	1708673	28271	Predicted by at least one method				1705565	1706113	-1	Putative exported protein precursor
1736407	1742592	6185	Predicted by at least one method				1736407	1736802	-1	Single-stranded DNA-binding protein
1736407	1742592	6185	Predicted by at least one method				1741179	1741826	-1	Phage repressor
1736803	1742135	5332	Predicted by at least one method				1741179	1741826	-1	Phage repressor
1746300	1766473	20173	Predicted by at least one method				1746300	1746929	1	Phage recombination protein NinG
1746300	1766473	20173	Predicted by at least one method				1747219	1747656	1	Phage antitermination protein Q
1746300	1766473	20173	Predicted by at least one method				1748031	1748243	1	Cold shock protein of CSP family => CspB/CspG/CspI (naming convention as in E.coli)
1746300	1766473	20173	Predicted by at least one method				1748469	1749398	1	Lipid A biosynthesis palmitoleoyltransferase (EC 2.3.1.242)
1746300	1766473	20173	Predicted by at least one method				1750560	1751000	-1	Universal stress protein G
1746300	1766473	20173	Predicted by at least one method				1751307	1751765	1	Small heat shock protein
1746300	1766473	20173	Predicted by at least one method				1753400	1753591	1	Phage holin, class II
1746300	1766473	20173	Predicted by at least one method				1753584	1754060	1	Phage lysozyme R (EC 3.2.1.17)
1746300	1766473	20173	Predicted by at least one method				1754197	1754313	1	Endopeptidase
1746300	1766473	20173	Predicted by at least one method				1755672	1756187	1	Outer membrane lipoprotein Blc
1746300	1766473	20173	Predicted by at least one method				1756456	1757349	1	Unclassified tail protein
1746300	1766473	20173	Predicted by at least one method				1757346	1758140	1	Phage tail fiber protein
1746300	1766473	20173	Predicted by at least one method				1758741	1759514	1	Methyltransferase MA3459
1746300	1766473	20173	Predicted by at least one method				1759587	1761158	1	Nickel ABC transporter, substrate-binding protein NikA (TC 3.A.1.5.3)
1746300	1766473	20173	Predicted by at least one method				1761204	1762130	1	Nickel ABC transporter, permease protein NikB (TC 3.A.1.5.3)
1746300	1766473	20173	Predicted by at least one method				1762135	1763004	1	Nickel ABC transporter, permease protein NikC (TC 3.A.1.5.3)
1746300	1766473	20173	Predicted by at least one method				1763805	1764551	1	Nickel transport ATP-binding protein NikE (TC 3.A.1.5.3)
1746300	1766473	20173	Predicted by at least one method				1764836	1766473	-1	SAM-dependent methyltransferase
1748469	1764551	16082	Predicted by at least one method				1748469	1749398	1	Lipid A biosynthesis palmitoleoyltransferase (EC 2.3.1.242)
1748469	1764551	16082	Predicted by at least one method				1750560	1751000	-1	Universal stress protein G
1748469	1764551	16082	Predicted by at least one method				1751307	1751765	1	Small heat shock protein
1748469	1764551	16082	Predicted by at least one method				1753400	1753591	1	Phage holin, class II
1748469	1764551	16082	Predicted by at least one method				1753584	1754060	1	Phage lysozyme R (EC 3.2.1.17)
1748469	1764551	16082	Predicted by at least one method				1754197	1754313	1	Endopeptidase
1748469	1764551	16082	Predicted by at least one method				1755672	1756187	1	Outer membrane lipoprotein Blc
1748469	1764551	16082	Predicted by at least one method				1756456	1757349	1	Unclassified tail protein
1748469	1764551	16082	Predicted by at least one method				1757346	1758140	1	Phage tail fiber protein
1748469	1764551	16082	Predicted by at least one method				1758741	1759514	1	Methyltransferase MA3459
1748469	1764551	16082	Predicted by at least one method				1759587	1761158	1	Nickel ABC transporter, substrate-binding protein NikA (TC 3.A.1.5.3)
1748469	1764551	16082	Predicted by at least one method				1761204	1762130	1	Nickel ABC transporter, permease protein NikB (TC 3.A.1.5.3)
1748469	1764551	16082	Predicted by at least one method				1762135	1763004	1	Nickel ABC transporter, permease protein NikC (TC 3.A.1.5.3)
1748469	1764551	16082	Predicted by at least one method				1763805	1764551	1	Nickel transport ATP-binding protein NikE (TC 3.A.1.5.3)
1793860	1808414	14554	Predicted by at least one method				1793860	1795326	1	Inosine-5'-monophosphate dehydrogenase (EC 1.1.1.205) / CBS domain
1793860	1808414	14554	Predicted by at least one method				1795386	1796963	1	GMP synthase [glutamine-hydrolyzing], amidotransferase subunit (EC 6.3.5.2) / GMP synthase [glutamine-hydrolyzing], ATP pyrophosphatase subunit (EC 6.3.5.2)
1793860	1808414	14554	Predicted by at least one method				1797271	1797597	1	Integrase
1793860	1808414	14554	Predicted by at least one method				1797620	1797898	1	Mobile element protein
1793860	1808414	14554	Predicted by at least one method				1798153	1798434	1	Transposase
1793860	1808414	14554	Predicted by at least one method				1798537	1798833	1	Transposase
1793860	1808414	14554	Predicted by at least one method				1800452	1801096	1	FIG002283: Isochorismatase family protein
1793860	1808414	14554	Predicted by at least one method				1801204	1803072	1	Exoenzymes regulatory protein AepA precursor
1793860	1808414	14554	Predicted by at least one method				1803145	1804740	1	Uncharacterized MFS-type transporter
2491620	2508323	16703	Predicted by at least one method				2492896	2493771	-1	Integral membrane protein
2491620	2508323	16703	Predicted by at least one method				2494165	2494764	1	Na(+)-translocating NADH-quinone reductase subunit E (EC 1.6.5.8)
2491620	2508323	16703	Predicted by at least one method				2494832	2495017	-1	UPF0339 protein YegP.C
2491620	2508323	16703	Predicted by at least one method				2495135	2495623	-1	Acetyltransferases
2491620	2508323	16703	Predicted by at least one method				2497945	2498658	-1	Molybdenum-binding periplasmic protein
2491620	2508323	16703	Predicted by at least one method				2498658	2499704	-1	ABC transporter, substrate-binding protein (cluster 8, B12/iron complex)
2491620	2508323	16703	Predicted by at least one method				2501270	2502118	-1	NAD(P)H dehydrogenase (quinone) 2 (EC 1.6.5.2)
2491620	2508323	16703	Predicted by at least one method				2502208	2502588	1	Redox-sensing transcriptional regulator QorR
2491620	2508323	16703	Predicted by at least one method				2503267	2503725	-1	Small heat shock protein
2491620	2508323	16703	Predicted by at least one method				2503920	2504063	-1	Protein of unknown function DUF419
2491620	2508323	16703	Predicted by at least one method				2504067	2504276	-1	Protein of unknown function DUF419
2491620	2508323	16703	Predicted by at least one method				2504357	2504878	1	Phage integrase
2491620	2508323	16703	Predicted by at least one method				2504946	2505059	1	Phage integrase
2499778	2508323	8545	Predicted by at least one method				2501270	2502118	-1	NAD(P)H dehydrogenase (quinone) 2 (EC 1.6.5.2)
2499778	2508323	8545	Predicted by at least one method				2502208	2502588	1	Redox-sensing transcriptional regulator QorR
2499778	2508323	8545	Predicted by at least one method				2503267	2503725	-1	Small heat shock protein
2499778	2508323	8545	Predicted by at least one method				2503920	2504063	-1	Protein of unknown function DUF419
2499778	2508323	8545	Predicted by at least one method				2504067	2504276	-1	Protein of unknown function DUF419
2499778	2508323	8545	Predicted by at least one method				2504357	2504878	1	Phage integrase
2499778	2508323	8545	Predicted by at least one method				2504946	2505059	1	Phage integrase
2663735	2670559	6824	Predicted by at least one method				2663735	2664019	1	DNA polymerase III theta subunit
2663735	2670559	6824	Predicted by at least one method				2665978	2667915	-1	Phage tailspike
2663735	2670559	6824	Predicted by at least one method				2668445	2670559	-1	Phage DNA transfer protein for transport across the cytoplasmic membrane
2665978	2700300	34322	Predicted by at least one method				2665978	2667915	-1	Phage tailspike
2665978	2700300	34322	Predicted by at least one method				2668445	2670559	-1	Phage DNA transfer protein for transport across the cytoplasmic membrane
2665978	2700300	34322	Predicted by at least one method				2670559	2671947	-1	Phage DNA transfer protein
2665978	2700300	34322	Predicted by at least one method				2671957	2672649	-1	Phage DNA transfer protein
2665978	2700300	34322	Predicted by at least one method				2672652	2673110	-1	Phage head decoration protein (P22 Dec-like)
2665978	2700300	34322	Predicted by at least one method				2673118	2673861	-1	Phage packaged DNA stabilization protein
2665978	2700300	34322	Predicted by at least one method				2673861	2675069	-1	DNA stabilization, phage-associated
2665978	2700300	34322	Predicted by at least one method				2675251	2675748	-1	Phage packaged DNA stabilization protein
2665978	2700300	34322	Predicted by at least one method				2676057	2677340	-1	Phage major capsid protein of Caudovirales
2665978	2700300	34322	Predicted by at least one method				2677340	2678254	-1	Phage capsid and scaffold
2665978	2700300	34322	Predicted by at least one method				2678269	2680356	-1	Phage portal (connector) protein
2665978	2700300	34322	Predicted by at least one method				2680356	2681855	-1	Phage terminase, large subunit
2665978	2700300	34322	Predicted by at least one method				2681830	2682321	-1	Phage terminase, small subunit
2665978	2700300	34322	Predicted by at least one method				2682375	2682602	-1	Orf-118
2665978	2700300	34322	Predicted by at least one method				2683620	2684102	-1	Phage tail fiber protein (long tail fiber)
2665978	2700300	34322	Predicted by at least one method				2684095	2684409	-1	Phage holin/antiholin component S
2665978	2700300	34322	Predicted by at least one method				2685258	2686388	-1	Phage HNH homing endonuclease (ACLAME 27)
2665978	2700300	34322	Predicted by at least one method				2686937	2687227	-1	Uncharacterized protein YbcO
2665978	2700300	34322	Predicted by at least one method				2688049	2688492	-1	Uncharacterized protein YbcN
2665978	2700300	34322	Predicted by at least one method				2689277	2690674	-1	DNA helicase (EC 3.6.4.12), phage-associated
2665978	2700300	34322	Predicted by at least one method				2690661	2691572	-1	Origin specific replication initiation factor #replication protein O
2665978	2700300	34322	Predicted by at least one method				2692282	2692506	-1	putative cro protein
2665978	2700300	34322	Predicted by at least one method				2696923	2697741	1	Exodeoxyribonuclease VIII (EC 3.1.11.-)
2665978	2700300	34322	Predicted by at least one method				2697734	2698534	1	Recombinational DNA repair protein RecT (prophage associated)
2665978	2700300	34322	Predicted by at least one method				2698585	2699376	1	macromolecule metabolism; macromolecule synthesis, modification; dna - replication, repair, restr./modif.
2696455	2700919	4464	Predicted by at least one method				2696923	2697741	1	Exodeoxyribonuclease VIII (EC 3.1.11.-)
2696455	2700919	4464	Predicted by at least one method				2697734	2698534	1	Recombinational DNA repair protein RecT (prophage associated)
2696455	2700919	4464	Predicted by at least one method				2698585	2699376	1	macromolecule metabolism; macromolecule synthesis, modification; dna - replication, repair, restr./modif.
2949748	2954039	4291	Predicted by at least one method				2949748	2950170	-1	Arsenate reductase (EC 1.20.4.1) glutaredoxin- coupled, glutaredoxin-like family
2949748	2954039	4291	Predicted by at least one method				2950181	2951470	-1	Arsenite/antimonite:H+ antiporter ArsB
2949748	2954039	4291	Predicted by at least one method				2951526	2953277	-1	Arsenite/antimonite pump-driving ATPase ArsA (EC 3.6.3.16)
2949748	2954039	4291	Predicted by at least one method				2953291	2953656	-1	Asenic metallochaperone ArsD, transfers trivalent metalloids to ArsAB pump
2949748	2954039	4291	Predicted by at least one method				2953704	2954039	-1	Arsenical resistance operon repressor
3123378	3133383	10005	Predicted by at least one method				3123378	3123965	1	Putative phage cI repressor (ACLAME 412)
3123378	3133383	10005	Predicted by at least one method				3124565	3125584	1	Phage integrase
3510833	3520790	9957	Predicted by at least one method				3510833	3511303	1	Very-short-patch mismatch repair endonuclease (G- T specific)
3510833	3520790	9957	Predicted by at least one method				3511310	3512008	1	Transcriptional regulator, DeoR family
3510833	3520790	9957	Predicted by at least one method				3512059	3512661	1	Glutathione S-transferase (EC 2.5.1.18)
3510833	3520790	9957	Predicted by at least one method				3514446	3517310	1	Uncharacterized protein YcgV
3510833	3520790	9957	Predicted by at least one method				3517558	3518472	-1	Transposase InsO for insertion sequence element IS911
3510833	3520790	9957	Predicted by at least one method				3518569	3518802	-1	Transposase InsN for insertion sequence element IS911
3510833	3520790	9957	Predicted by at least one method				3518883	3518996	-1	Integrase
3510833	3520790	9957	Predicted by at least one method				3520239	3520514	-1	Death on curing protein, Doc toxin
3524604	3530129	5525	Predicted by at least one method				3525242	3525943	-1	Uncharacterized transcriptional regulator YfjR, DeoR family
3524604	3530129	5525	Predicted by at least one method				3526156	3527031	-1	Uncharacterized protein YeeP
3524604	3530129	5525	Predicted by at least one method				3527127	3528002	-1	FIG00638411: hypothetical protein
3529554	3573498	43944	Predicted by at least one method				3530260	3533673	1	Type I restriction-modification system, restriction subunit R (EC 3.1.21.3)
3529554	3573498	43944	Predicted by at least one method				3533737	3535371	1	Type I restriction-modification system, DNA- methyltransferase subunit M (EC 2.1.1.72)
3529554	3573498	43944	Predicted by at least one method				3535368	3536516	1	Type I restriction-modification system, specificity subunit S
3529554	3573498	43944	Predicted by at least one method				3542120	3542668	-1	Mobile element protein
3529554	3573498	43944	Predicted by at least one method				3542965	3543231	-1	Transposase, IS3/IS911 family
3529554	3573498	43944	Predicted by at least one method				3543293	3544156	-1	Integrase
3529554	3573498	43944	Predicted by at least one method				3544539	3545546	-1	putative restriction endonuclease
3529554	3573498	43944	Predicted by at least one method				3545805	3546146	-1	YpjF toxin protein
3529554	3573498	43944	Predicted by at least one method				3546167	3546508	-1	YfjZ protein (antitoxin to YpjF)
3529554	3573498	43944	Predicted by at least one method				3546519	3547061	-1	UPF0758 family protein
3529554	3573498	43944	Predicted by at least one method				3547074	3547514	-1	Antirestriction protein klcA
3529554	3573498	43944	Predicted by at least one method				3547545	3548366	-1	UPF0380 proteins YafZ and homologs
3529554	3573498	43944	Predicted by at least one method				3548486	3548959	-1	Uncharacterized protein YkfB
3529554	3573498	43944	Predicted by at least one method				3550479	3551354	-1	Uncharacterized protein YeeP
3529554	3573498	43944	Predicted by at least one method				3556517	3557074	1	putative recombinase
3529554	3573498	43944	Predicted by at least one method				3563926	3564330	1	FIG00638721: hypothetical protein
3529554	3573498	43944	Predicted by at least one method				3564545	3567607	-1	Type I restriction-modification system, restriction subunit R (EC 3.1.21.3)
3529554	3573498	43944	Predicted by at least one method				3567611	3568768	-1	Type I restriction-modification system, specificity subunit S
3529554	3573498	43944	Predicted by at least one method				3568769	3570259	-1	Type I restriction-modification system, DNA- methyltransferase subunit M (EC 2.1.1.72)
3529554	3573498	43944	Predicted by at least one method				3570265	3571764	-1	Type I restriction-modification system, DNA- methyltransferase subunit M (EC 2.1.1.72)
3529554	3573498	43944	Predicted by at least one method				3571764	3571991	-1	Transcriptional regulator, Xre family
3529554	3573498	43944	Predicted by at least one method				3572239	3573498	-1	Integrase
3535368	3546146	10778	Predicted by at least one method				3533737	3535371	1	Type I restriction-modification system, DNA- methyltransferase subunit M (EC 2.1.1.72)
3535368	3546146	10778	Predicted by at least one method				3535368	3536516	1	Type I restriction-modification system, specificity subunit S
3535368	3546146	10778	Predicted by at least one method				3542120	3542668	-1	Mobile element protein
3535368	3546146	10778	Predicted by at least one method				3542965	3543231	-1	Transposase, IS3/IS911 family
3535368	3546146	10778	Predicted by at least one method				3543293	3544156	-1	Integrase
3535368	3546146	10778	Predicted by at least one method				3544539	3545546	-1	putative restriction endonuclease
3535368	3546146	10778	Predicted by at least one method				3545805	3546146	-1	YpjF toxin protein
3551854	3563516	11662	Predicted by at least one method				3556517	3557074	1	putative recombinase
